# Supplementary material for: Radiomics Prediction of Muscle Invasion in Bladder Cancer Using Semi-Automatic Lesion Segmentation of MRI Compared with Manual Segmentation
Source: Bioengineering (Basel). 2023 Nov 25;10(12):1355. doi: 10.3390/bioengineering10121355 (PMC10740947; doi:10.3390/bioengineering10121355)
Supplement: Supplementary file 1 [file bioengineering-10-01355-s001.zip]

Archive with 1 entries (1 files):
- bioengineering-2639654-supplementary.pdf
